# Supplementary material for: Shedding Light into the Connection between Chemical Components and Biological Effects of Extracts from Epilobium hirsutum: Is It a Potent Source of Bioactive Agents from Natural Treasure?
Source: Antioxidants (Basel). 2021 Aug 30;10(9):1389. doi: 10.3390/antiox10091389 (PMC8468522; doi:10.3390/antiox10091389)
Supplement: Supplementary file 1 [file antioxidants-10-01389-s001.zip]

Archive with 1 entries (1 files):
- antioxidants-1333598-supplementary.pdf
